# Supplementary material for: Production of Siderophores by an Apple Root-Associated Streptomyces ciscaucasicus Strain GS2 Using Chemical and Biological OSMAC Approaches
Source: Molecules. 2021 Jun 9;26(12):3517. doi: 10.3390/molecules26123517 (PMC8228313; doi:10.3390/molecules26123517)
Supplement: Supplementary file 1 [file molecules-26-03517-s001.zip]

Archive with 1 entries (1 files):
- molecules-1234109-supplementary.pdf
